# Supplementary material for: 89Zr-girentuximab PET/CT Enables Noninvasive Assessment of Indeterminate Renal Masses and Metastatic Clear-Cell Renal Cell Carcinoma
Source: Pharmaceutics. 2026 Feb 19;18(2):258. doi: 10.3390/pharmaceutics18020258 (PMC12944229; doi:10.3390/pharmaceutics18020258)
Supplement: Supplementary file 1 [file pharmaceutics-18-00258-s001.zip]

Archive with 11 entries (10 files):
- Supplementary Figure 1.png
- Supplementary Figure 2.png
- Supplementary Figure 3.png
- Supplementary Figure 4.png
- Supplementary_Revised.pdf
- __MACOSX/
- __MACOSX/._Supplementary Figure 1.png
- __MACOSX/._Supplementary Figure 2.png
- __MACOSX/._Supplementary Figure 3.png
- __MACOSX/._Supplementary Figure 4.png
- __MACOSX/._Supplementary_Revised.docx
